# Supplementary material for: Association test using Copy Number Profile Curves (CONCUR) enhances power in rare copy number variant analysis
Source: PLoS Comput Biol. 2020 May 4;16(5):e1007797. doi: 10.1371/journal.pcbi.1007797 (PMC7224564; doi:10.1371/journal.pcbi.1007797)
Supplement: S4 Appendix — (ZIP) [file pcbi.1007797.s009.zip]

Archive with 5 entries (5 files):
- figure2.Rdata
- figure3.Rdata
- figure4.Rdata
- figure5.Rdata
- table1.Rdata
